# Supplementary material for: Serotonin (5-HT) 2A Receptor Involvement in Melanin Synthesis and Transfer via Activating the PKA/CREB Signaling Pathway
Source: Int J Mol Sci. 2022 May 30;23(11):6111. doi: 10.3390/ijms23116111 (PMC9245606; doi:10.3390/ijms23116111)
Supplement: Supplementary file 1 [file ijms-23-06111-s001.zip]

Archive with 1 entries (1 files):
- ijms-1679778-SI.pdf
